# Supplementary material for: Induction of human pluripotent stem cells into kidney tissues by synthetic mRNAs encoding transcription factors
Source: Sci Rep. 2019 Jan 29;9:913. doi: 10.1038/s41598-018-37485-8 (PMC6351687; doi:10.1038/s41598-018-37485-8)
Supplement: Supplementary file 3 — Supplementary Data 1 [file 41598_2018_37485_MOESM3_ESM.zip]

Archive with 1 entries (1 files):
- Supplementary Data 1.html
